# Supplementary material for: NAD+ dependent UPRmt activation underlies intestinal aging caused by mitochondrial DNA mutations
Source: Nat Commun. 2024 Jan 16;15:546. doi: 10.1038/s41467-024-44808-z (PMC10791663; doi:10.1038/s41467-024-44808-z)
Supplement: Supplementary file 4 — Source Data [file 41467_2024_44808_MOESM4_ESM.xlsx]

## Sheet: Fig.1
Fig.1b
Villus length(μm)
	WT/WT									WT/WT*									WT/Mut**									Mut/Mut***
3 M	339.647	338.31	350.632	353.265	352.108	346.413	361.585	370.272	361.447	325.088	388.988	348.8	370.796	376.405	352.253	327.827	316.728	327.008	371.202	332.593	307.828	339.816	368.903	361.807	353.718	372.848	353.872	343.504	335.197	338.287	341.842	384.075	352.002	356.268	350.728	353.033
8 M	345.564	382.923	414.542	390.076	378.083	389.27	333.867	308.503	284.093	338.514	345.38	333.515	341.918	353.802	331.747	368.248	363.212	370.373	379.156	391.025	397.787	354.748	292.742	260.677	340.375	402.593	384.302	445.072	416.415	405.318	441.112	477.597	415.667	413.797	379.707	432.757
12 M	357.208	412.84	388.698	396.22	393.912	378.26	367.84	383.588	384.095	375.922	381.423	398.61	397.298	377.705	357.115	397.567	368.492	391.465	369.494	391.558	418.837	408.328	442.523	415.26	421.117	383.795	392.562	448.894	479.05	472.503	503.75	469.647	481.393	425.76	397.217	419.79
Basal crypt number/mm
	WT/WT									WT/WT*									WT/Mut**									Mut/Mut***
3 M	24.3427	25.1572	22.8394	24.2666	21.0439	23.2201	22.1566	20.7821	22.1241	22.6163	25.7176	21.7297	24.4894	17.2739	18.4907	17.6586	20.7411	22.2149	19.1007	26.1643	23.6572	23.0237	25.1028	20.6284	20.4933	24.3755	17.2125	20.5859	22.1413	18.1466	24.1855	23.106	22.7418	21.3616	24.3305	22.9592
8 M	20.7134	21.1237	20.5311	19.6932	22.2715	27.0451	23.6539	23.0345	21.0115	24.2182	24.356	23.9689	22.9065	21.1709	22.9052	22.7367	24.5736	21.3601	20.6535	16.7153	16.819	21.3976	24.34	19.7431	18.9916	19.2023	20.3715	22.856	20.147	18.9449	18.6239	21.0073	20.4817	18.7032	20.1304	18.6919
12 M	22.9011	19.9069	20.9138	21.5236	22.6076	17.8904	21.7288	18.642	22.2434	20.386	22.2972	22.465	24.2854	22.8958	25.1754	22.3063	20.2684	21.1424	20.6213	18.8264	20.8731	21.5694	20.5415	20.3136	17.9557	21.2604	21.7025	15.055	14.9234	15.1803	16.8373	16.2157	16.2749	17.6414	13.4115	17.1172
Fig.1c
TUNEL+ cell per crypt
	WT/WT*			WT/Mut**			Mut/Mut***
3 M	0.0833333	0.0909091	0.025641	0.045455	0.115385	0.055556	0.076923	0.045455	0.053419
8 M	0.0833333	0.307692	0.07326	0.145455	0.132576	0.126374	0.5	0.85	0.728676
12 M	0.307692	0.307692	0.285714	0.643939	0.653846	0.69475	0.755952	0.813636	1.13651
Fig.1d
Relative crypt size at Day 0
	WT/WT*						WT/Mut**						Mut/Mut***
3 M	0.882323	0.984222	1.09011	0.882391	0.901532	0.979196	1.08027	0.944357	1.06292	0.867795	1.34507	0.929623	1.017	1.1474	1.04619	0.871238	1.47244	0.94298
8 M	1.14637	1.0517	0.852028	0.932928	0.963911	0.953583	1.24104	0.965632	1.12399	0.984566	0.946698	1.53882	1.69717	1.41316	1.68684	1.44242	1.23587	1.18768
12 M	0.971312	1.51455	0.954065	2.17142	0.964048	0.969694	1.47943	1.09662	1.02863	0.963498	0.954822	0.966389	1.98342	1.8316	1.71432	2.30595	1.76768	1.8335
Relative organoid size at Day 8
	WT/WT*						WT/Mut**						Mut/Mut***
3 M	9.29623	8.73578	7.39526	7.95364	6.99386	7.28166	7.85725	6.20758	8.43628	4.25911	7.20454	5.27672	2.58535	2.37191	3.15819	3.59952	3.18917	4.01538
8 M	5.19479	5.01165	6.12772	4.92421	5.31803	4.86637	4.77273	4.78926	3.92931	3.32962	3.29795	3.17127	1.83212	2.36502	2.26175	1.62626	1.71989	1.71025
12 M	3.79574	4.59304	4.38924	3.15887	2.7499	3.68627	3.75512	3.27936	3.35097	2.85042	4.30042	3.12996	1.69786	2.03798	1.67376	1.82868	1.78461	1.72127
Relative organoid number at Day 8
	WT/WT*						WT/Mut**						Mut/Mut***
3 M	1.12712	1.00424	0.855932	1.13559	0.84322	1.0339	0.682203	0.864407	0.838983	0.894068	1.07203	1.13136	0.483051	0.364407	0.711864	0.411017	0.601695	0.779661
8 M	0.665254	0.588983	0.775424	0.601695	0.622881	0.644068	0.487288	0.508475	0.419492	0.690678	0.478814	0.508475	0.101695	0.105932	0.139831	0.114407	0.127119	0.161017
12 M	0.542373	0.716102	0.580508	0.504237	0.457627	0.529661	0.432203	0.394068	0.444915	0.355932	0.334746	0.364407	0.127119	0.09322	0.118644	0.080508	0.105932	0.110169

## Sheet: Fig.2
Fig2c			Fig2e
Normalized SoNar ratio(405/488 nm)			Normalized FiNad ratio(488/543 nm)
WT/WT*	Mut/Mut***		WT/WT*	Mut/Mut***
0.648015	0.940444		1.01791	0.873094
0.8196	0.84342		1.09966	0.775333
0.680301	0.66547		1.07731	0.8307
0.771924	1.03821		1.07871	0.89285
0.680833	0.725357		0.883618	0.916054
0.415875	0.86568		0.807257	0.80879
0.458831	0.872779		0.914344	0.663908
0.457281	0.825876		1.00257	1.09987
0.591202	1.32483		0.922089	0.73635
0.656682	0.887282		0.764083	0.58978
0.58448	0.795742		0.880105	0.860776
0.688816	0.872672		1.02058	0.73955
0.478601	0.988697		0.94776	0.728115
0.745826	0.734403		1.18361	0.842584
0.814037	0.749872		0.98908	0.76935
0.895189	0.997625		0.979088	0.871533
0.620893	1.10331		0.990829	0.959516
0.731981	0.956728		1.18113	0.98341
0.732292	0.962628		1.19885	0.8275
0.77416	0.908624		0.90369	0.846466
0.746054	1.18487		0.93766	0.97096
0.520283	0.809544		1.33212	0.958234
0.429688	0.985401		0.910204	0.925318
0.783148	0.910318		1.18951	0.898196
0.794778	0.871264		1.35031	0.88822
0.691353	0.984881		1.27635	0.601612
0.641312	1.02081		1.46458	0.849883
0.650213	0.969434		0.945499	0.874102
0.596359	0.855606		1.0429	0.891575
0.725424	1.19351		0.85586	0.804922
0.865695	0.92762		1.16502	0.787606
0.733065	1.1227		0.974688	0.96507
0.772728	1.00167		1.02737	0.863334
0.635956	1.06617		0.781923	1.07339
0.63652	0.926905		0.783456	0.8355
0.699986	1.05771		0.749934	0.954708
0.675818	0.632571		1.05134	1.00551
0.717246	0.692462		0.998354	0.869059
0.7497	0.891671		1.16891	0.85536
0.73628	0.939295		0.952444	0.980028
0.540554	1.18306		1.02952	0.774985
0.601914	1.35997		1.06915	0.907773
0.607982	0.878715		1.07683	1.07809
0.676154	1.09387		1.15348	0.948132
0.593819	1.04901		0.80049	0.847455
0.677762	0.866334		0.91142	0.918965
0.603345	0.90336		1.13776	0.968533
0.661467	0.945476		1.04344	0.826553
0.709319	1.00625		0.752195	0.826888
0.624505	1.33685		1.23861	0.770654
0.709319	0.94627		1.5116	0.874931
0.667315	1.03854		1.06976	0.906325
0.620112	1.06039		1.16725	0.673284
0.617791	0.801894		1.2798	0.5718
0.65927	0.937054		0.899356	0.836688
0.654207	0.823231		0.941576	0.839913
0.650833	0.762824		1.55392	0.895948
0.636864	0.917492		1.07373	0.876244
0.627451	0.758509		0.938815	0.892545
0.753069	0.935757		0.955403	0.908501
0.59251	0.783003		0.909445	0.982091
0.709315	1.07667		1.201	0.987045
0.70514	0.908654		1.06066	1.03314
0.608794	0.741274		0.934682	0.976802
0.798538	1.02624		1.04445	0.973746
0.605704	0.745454		1.1137	0.91757
0.538982	0.941425		1.15237	0.972661
0.610614	1.10113		1.04672	0.971695
0.605686	1.19313		0.917783	0.81995
0.593187	1.13343		0.962592	0.992641
0.583769	0.766386		1.14622	0.948587
0.601787	0.987806		0.938532	0.973527
0.587524	0.980977		1.07461	0.931117
0.602714	0.816873		1.04272	0.735198
0.572583	1.02243		1.2513	0.937481
0.619113	1.02955		1.18935	0.867848
0.625842	1.1666		1.14112	0.964923
0.714655	0.949142		0.814819	0.539568
0.634082	0.784729		1.33298	0.904855
0.678921	1.06822		1.21514	0.923778
0.734739	1.24445		1.18931	0.973929
0.807881	1.13528		1.08669	0.843896
0.626554	1.03389		1.25289	0.724364
0.718115	0.921193		1.08117	0.9562
0.616607	0.848511		1.12817	0.885235
0.531723	0.759926		1.06406	0.813466
0.62323	0.895656		0.962669	0.880252
0.62307	0.995091		1.31113	0.830841
0.611615	0.70059		1.02899	0.727362
0.861203	1.2027		1.33859	0.944053

## Sheet: Fig.3
Fig.3a
Villus length (μm)				Basal crypt number per mm
WT/WT*	Control	NMN		WT/WT*	Control	NMN
335.221	477.766	343.578		20.8025	21.9436	20.1145
357.622	433.478	296.769		22.1001	17.0155	24.8819
355.936	461.715	400.913		20.4181	20.3859	23.0307
345.08	385.578	356.832		21.1701	20.3423	20.3755
372.845	431.486	384.385		20.4075	20.4217	22.9636
359.151	371.094	357.079		23.1379	16.5332	22.1626
363.682	420.085	284.075		24.3696	21.6876	22.7719
356.582	429.881	366.408		22.4717	15.752	22.3979
328.218	417.001	368.258		21.9421	19.4332	18.9758
Fig.3b
TUNEL+ cell per crypt
WT/WT*	Control	NMN
0.142857	1.28588	0.503472
0.0833333	0.947368	0.483333
0.0769231	0.793651	0.579487
Fig.3c
Relative organoid size at Day 8				Relative organoid number at Day 8
WT/WT*	Control	NMN		WT/WT*	Control	NMN
1.0311	0.29961	0.702507		1.11814	0.199667	0.539101
1.0395	0.340968	0.621998		1.08819	0.239601	0.599001
1.01202	0.425628	0.665818		1.02829	0.159734	0.718802
0.9025	0.479216	0.571938		0.958402	0.319467	0.718802
1.01278	0.434103	0.599901		0.898502	0.159734	0.658902
1.0021	0.460508	0.710873		0.908486	0.239601	0.718802

## Sheet: Fig.4
Fig.4c
Relative β-catenin FI
	WT/WT*			WT/Mut**			Mut/Mut***
3 M	0.931903	1.04944	1.00746	0.915112	1.00746	0.990672	1.04944	0.95709	1.04776
8 M	5.01213	5.09608	4.75187	1.51959	1.34328	1.60522	0.990672	1.04944	0.906717
12 M	0.973881	0.948694	0.997388	1.04104	0.95709	1.01754	1.01586	1.00746	0.983955
Fig.4d
CD1+ cells/crypt
	WT/WT*			WT/Mut**			Mut/Mut***
3 M	0.5	0	0.4	0.5	0.5	0.4	0.5	0	0.6
8 M	6.5	6	6.5	5	5.5	5.8	0.5	0.5	0.2
12 M	0.5	0.5	0.2	0	0.5	0.4	0.5	0	0.4
Fig.4e
Relative β-catenin FI				CD1+ cells/crypt
WT/WT*	Control	NMN		WT/WT*	Control	NMN
1.13245	0.199669	0.865232		5	0	5
0.806622	0.266225	0.976159		6	0.333333	5.33333
1.06093	0.221854	0.820861		6	0	5

## Sheet: Fig.5
Fig.5b
LGR5+ cell number per crypt
	WT/WT			WT/WT*			WT/Mut**			Mut/Mut***
3 M	5.5	5	5	4.5	5	5.4	4.5	4.5	5	5.5	4.5	4.4
8 M	5	5	5.2	4.5	6	4	4	5.5	4.4	0.152542	0.25	0.0694444
12 M	5	5.5	5	5	6	4.6	4.5	5.5	4.6	0.0795455	0.0571429	0.1
Fig.5c
LGR5+ cell number per crypt
WT/WT*	Control	NMN
5	0.133333	5
5	0.333333	5.33333
6	0.0779221	5
Fig.5d
Relative protein FI
	WT/WT*			WT/Mut**			Mut/Mut***+Control			Mut/Mut***+NMN
WNT2	0.950115	1.06522	0.984661	0.832545	0.667538	0.904806	0.26956	0.304314	0.212152	0.644425	0.679762	0.527272
WNT4	0.954074	0.926846	1.11908	0.758221	0.964341	0.89203	0.284233	0.314586	0.262759	0.746119	0.668303	0.805237
WNT5A	1.01622	1.07722	0.906561	0.79191	0.841611	0.649009	0.657018	0.577147	0.710558	0.740016	0.696954	0.582907

## Sheet: Fig.6
Fig.6b
Relative protein levels
	WT/WT*			WT/Mut**			Mut/Mut***
eIF2α-P	0.748394	1.93124	0.320368	1.38164	0.31929	0.897275	4.00246	2.76865	4.07933
ATF5	1.27679	0.923843	0.799362	1.0379	1.0831	0.677243	1.56309	1.32205	1.73184
Fig.6c
Relative protein levels
	Control			NMN
eIF2α-P	0.655274	1.27479	1.06994	0.153984	0.114708	0.058792
ATF5	0.829623	0.925335	1.24504	0.422823	0.391498	0.319361
Fig.6d
Relative ATF5 protein level
Control	ISRIB
1.05158	0.634197
0.987142	0.580422
0.786718	0.47648
Fig.6e
Relative β-catenin protein level
Control	ISRIB
1.50118	2.27945
2.0279	2.76166
1.8435	2.89833
Fig.6f
Relative organoid size at Day 8			Relative organoid number at Day 8
Control	ISRIB		Control	ISRIB
1.27656	1.62878		1	2.25
0.814441	2.02146		0.75	2.5
0.886249	1.93749		1.25	3
Fig.6g
Relative organoid size at Day 8			Relative organoid number at Day 8
siNC	siAtf5		siNC	siAtf5
0.912025	1.72172		0.9	2.1
1.0338	1.99666		0.9	1.8
1.05115	1.68136		1.2	1.5

## Sheet: Fig.7
Fig.7a
Relative protein levels
	WT/WT*			WT/Mut**			Mut/Mut***
HSP60	1.02573	0.974272	1	0.958128	0.481356	1.21102	0.420186	0.288652	0.671206
LONP1	1.26506	0.734938	1	0.82202	0.221851	1.78023	2.57251	3.03851	2.61652
ClpP	1.18217	0.817833	1	0.730391	0.352545	0.881841	0.275192	0.110041	0.292888
Fig.7b
Relative LONP1 protein level
Control	ISRIB
0.691478	0.446449
0.711082	0.555342
1.05007	0.82071
Fig.7c
Relative LONP1 protein level
siNC	siAtf5
0.826494	0.660116
1.06254	0.87416

## Sheet: Fig.S1
Fig.S1a
Basal crypt number/mm			Villus length (μm)
Young	Old		Young	Old
25.65	19.95		305.51	499.391
27.55	21.85		320.79	410.088
28.5	22.8		333.15	435.352
Fig.S1b
Relative CDKN1/p21 protein level
Young	Old
0	0.658277
0	0.437017
0.014342	0.918824
Fig.S1c
Relative telomere repeats
Young	Old
1.29302	0.773926
0.874016	0.738595
0.74054	0.480499
1.0899	0.720871
1.00252	0.52861
Fig.S1d
mtDNA mutation number
	Young					Old
Point	490	276	453	316	372	1740	1270	2633	2465	1498	936
Deletion	6	1	1	0	1	2	3	2	2	2	3
Insertion	3	2	3	2	2	5	5	7	5	4	4
Fig.S1e
mtDNA mutation number
	Young					Old
(0.005-0.05)	452	266	431	301	355	1729	1260	2621	2456	1489	927
(0.05-0.5)	38	9	19	12	16	10	9	11	8	8	8
(0.5-1)	0	1	3	3	1	1	1	1	1	1	1
Fig.S1f
Relative CDKN1/p21 protein level
WT/WT*	WT/Mut**	Mut/Mut***
1.6683	0.4505	8.36336
0.64974	1.54737	11.0114
0.681963	2.16025	13.4599
Fig.S1g
Relative telomere repeats
WT/WT*	WT/Mut**	Mut/Mut***
1.26968	0.639828	0.652474
0.730325	0.796555	0.339881
1	0.807137	0.324867

## Sheet: Fig.S2
Fig.S2a
mtDNA mutation number
	3M-WT/WT					3M-WT/WT*			3M-WT/Mut**			3M-Mut/Mut***			8M-WT/WT				8M-WT/WT*			8M-WT/Mut**			8M-Mut/Mut***			12M-WT/WT			12M-WT/WT*			12M-WT/Mut**			12M-Mut/Mut***
Point	490	276	453	316	372	740	529	489	482	520	652	2216	1614	1593	680	189	382	1191	406	673	535	958	433	1132	4096	3936	4064	592	338	332	533	1032	524	967	1158	584	5195	4805	5139
Deletion	6	1	1	0	1	7	2	2	5	5	6	19	15	14	1	0	1	3	2	1	2	4	1	6	53	50	45	1	1	1	2	7	1	11	10	2	57	53	58
Insertion	3	2	3	2	2	3	11	9	4	10	10	18	20	14	2	0	4	2	5	6	10	11	9	15	26	21	16	2	2	4	11	14	15	11	21	13	24	21	27
Fig.S2b
mtDNA point mutation number
	3M-WT/WT					3M-WT/WT*			3M-WT/Mut**			3M-Mut/Mut***			8M-WT/WT				8M-WT/WT*			8M-WT/Mut**			8M-Mut/Mut***			12M-WT/WT			12M-WT/WT*			12M-WT/Mut**			12M-Mut/Mut***
(0.005-0.05)	452	266	431	301	355	694	485	438	421	480	615	2149	1564	1557	673	115	371	1180	378	646	488	905	398	1105	4041	3889	4025	583	326	322	491	1002	484	930	1122	533	5160	4752	5096
(0.05-0.5)	38	9	19	12	16	44	42	49	58	39	34	60	46	29	6	68	10	10	26	25	39	45	26	25	47	39	36	8	11	9	35	28	32	33	28	43	33	45	41
(0.5-1)	0	1	3	3	1	2	2	2	3	1	3	7	4	7	1	6	1	1	2	2	8	8	9	2	8	8	3	1	1	1	7	2	8	4	8	8	2	8	2
Fig.S2c
mtDNA deletion mutation number
	3M-WT/WT					3M-WT/WT*			3M-WT/Mut**			3M-Mut/Mut***			8M-WT/WT				8M-WT/WT*			8M-WT/Mut**			8M-Mut/Mut***			12M-WT/WT			12M-WT/WT*			12M-WT/Mut**			12M-Mut/Mut***
(0.005-0.05)	5	0	1	0	1	7	1	1	4	4	6	18	15	13	1	0	0	3	2	1	2	4	1	5	52	48	43	0	0	1	2	6	1	10	9	2	56	52	57
(0.05-0.2)	1	1	0	0	0	0	1	1	1	1	0	1	0	1	0	0	1	0	0	0	0	0	0	1	1	2	2	1	1	0	0	1	0	1	1	0	1	1	1
Fig.S2d
mtDNA insertion mutation number
	3M-WT/WT					3M-WT/WT*			3M-WT/Mut**			3M-Mut/Mut***			8M-WT/WT				8M-WT/WT*			8M-WT/Mut**			8M-Mut/Mut***			12M-WT/WT			12M-WT/WT*			12M-WT/Mut**			12M-Mut/Mut***
(0.005-0.05)	2	1	2	1	1	2	8	7	3	8	8	9	16	10	1	0	3	1	3	4	4	9	7	13	12	8	10	1	1	3	9	6	8	4	6	4	8	13	12
(0.05-0.5)	1	1	1	1	1	1	3	2	1	2	2	9	4	4	1	0	1	1	2	2	6	2	2	2	14	13	6	1	1	1	2	8	7	7	15	9	16	8	15

## Sheet: Fig.S3
Fig.S3a
mtDNA mutation number in liver
	WT/WT*			WT/Mut**			Mut/Mut***			WT/WT*			WT/Mut**				Mut/Mut***
(0.005，0.05)	289	2692	368	467	697	593	3834	3115	3291	675	393	378	1637	4286	3295	1778	5110	5127	4958
(0.05，0.5)	35	48	55	44	60	44	52	57	64	72	30	46	45	52	44	41	56	53	46
(0.5，1)	13	10	16	15	8	8	10	2	3	6	9	4	10	10	11	13	5	4	7
Fig.S3b
mtDNA mutation number in brain
	WT/WT*			WT/Mut**			Mut/Mut***			WT/WT*			WT/Mut**			Mut/Mut***
(0.005，0.05)	291	403	386	410	2077	394	2148	4097	2780	275	388	339	2450	3774	2101	3226	4242	3085
(0.05，0.5)	45	41	57	54	64	39	52	64	56	57	31	53	45	45	31	28	49	47
(0.5，1)	11	10	15	9	3	9	10	3	2	7	7	1	10	10	11	10	4	6

[truncated: 6 more sheets: Fig.S4, Fig.S5, Fig.S6, Fig.S7, Fig.S8, Fig.S9]
